# Supplementary material for: Hydrogenation of Furfural over Biomass-Based Electron-Deficient Co-NC Nanotube Catalyst
Source: Nanomaterials (Basel). 2024 May 1;14(9):788. doi: 10.3390/nano14090788 (PMC11085387; doi:10.3390/nano14090788)
Supplement: Supplementary file 1 [file nanomaterials-14-00788-s001.zip]

Archive with 1 entries (1 files):
- nanomaterials-2983603-supplementary.pdf
